# Supplementary material for: Identification of reactive intermediate formation and bioactivation pathways in Abemaciclib metabolism by LC–MS/MS: in vitro metabolic investigation
Source: R Soc Open Sci. 2019 Jan 23;6(1):181714. doi: 10.1098/rsos.181714 (PMC6366225; doi:10.1098/rsos.181714)
Supplement: ESM file 2 [file rsos181714supp2.xls]

## Sheet: Sheet1
+ Product Ion (24.337 min) (507.0 -> **) ABC RLM 507.d
Index	X	Y
0	20	0
1	20.1	0
2	20.2	0
3	20.3	0
4	20.4	0
5	20.5	0
6	20.6	1
7	20.7	1
8	20.8	1
9	20.9	0
10	21	0
11	21.1	1
12	21.2	0
13	21.3	0
14	21.4	1
15	21.5	1
16	21.6	1
17	21.7	0
18	21.8	0
19	21.9	0
20	22	1
21	22.1	2
22	22.2	2
23	22.3	1
24	22.4	1
25	22.5	1
26	22.6	0
27	22.7	1
28	22.8	1
29	22.9	1
30	23	1
31	23.1	1
32	23.2	1
33	23.3	1
34	23.4	1
35	23.5	0
36	23.6	0
37	23.7	0
38	23.8	0
39	23.9	0
40	24	0
41	24.1	0
42	24.2	0
43	24.3	0
44	24.4	0
45	24.5	0
46	24.6	0
47	24.7	0
48	24.8	0
49	24.9	0
50	25	1
51	25.1	0
52	25.2	0
53	25.3	0
54	25.4	0
55	25.5	0
56	25.6	0
57	25.7	1
58	25.8	1
59	25.9	1
60	26	0
61	26.1	0
62	26.2	0
63	26.3	1
64	26.4	1
65	26.5	1
66	26.6	0
67	26.7	0
68	26.8	0
69	26.9	0
70	27	0
71	27.1	0
72	27.2	0
73	27.3	0
74	27.4	0
75	27.5	0
76	27.6	1
77	27.7	0
78	27.8	0
79	27.9	0
80	28	0
81	28.1	0
82	28.2	0
83	28.3	1
84	28.4	1
85	28.5	1
86	28.6	1
87	28.7	1
88	28.8	1
89	28.9	0
90	29	1
91	29.1	1
92	29.2	1
93	29.3	1
94	29.4	1
95	29.5	0
96	29.6	0
97	29.7	0
98	29.8	0
99	29.9	0
100	30	1
101	30.1	1
102	30.2	1
103	30.3	1
104	30.4	1
105	30.5	0
106	30.6	0
107	30.7	0
108	30.8	0
109	30.9	0
110	31	1
111	31.1	1
112	31.2	1
113	31.3	1
114	31.4	0
115	31.5	0
116	31.6	0
117	31.7	0
118	31.8	1
119	31.9	1
120	32	1
121	32.1	1
122	32.2	1
123	32.3	1
124	32.4	0
125	32.5	0
126	32.6	0
127	32.7	0
128	32.8	0
129	32.9	0
130	33	0
131	33.1	0
132	33.2	1
133	33.3	1
134	33.4	0
135	33.5	0
136	33.6	0
137	33.7	0
138	33.8	0
139	33.9	0
140	34	0
141	34.1	0
142	34.2	0
143	34.3	0
144	34.4	0
145	34.5	0
146	34.6	0
147	34.7	0
148	34.8	0
149	34.9	0
150	35	0
151	35.1	1
152	35.2	1
153	35.3	0
154	35.4	0
155	35.5	0
156	35.6	0
157	35.7	0
158	35.8	0
159	35.9	0
160	36	1
161	36.1	1
162	36.2	1
163	36.3	1
164	36.4	1
165	36.5	1
166	36.6	1
167	36.7	0
168	36.8	0
169	36.9	1
170	37	1
171	37.1	1
172	37.2	1
173	37.3	1
174	37.4	0
175	37.5	0
176	37.6	0
177	37.7	0
178	37.8	1
179	37.9	1
180	38	1
181	38.1	1
182	38.2	0
183	38.3	0
184	38.4	0
185	38.5	0
186	38.6	0
187	38.7	1
188	38.8	1
189	38.9	1
190	39	1
191	39.1	1
192	39.2	0
193	39.3	1
194	39.4	1
195	39.5	1
196	39.6	0
197	39.7	0
198	39.8	0
199	39.9	1
200	40	1
201	40.1	1
202	40.2	0
203	40.3	0
204	40.4	0
205	40.5	0
206	40.6	0
207	40.7	1
208	40.8	1
209	40.9	1
210	41	0
211	41.1	0
212	41.2	0
213	41.3	0
214	41.4	1
215	41.5	1
216	41.6	1
217	41.7	1
218	41.8	0
219	41.9	0
220	42	0
221	42.1	0
222	42.2	0
223	42.3	0
224	42.4	0
225	42.5	0
226	42.6	0
227	42.7	0
228	42.8	0
229	42.9	1
230	43	1
231	43.1	1
232	43.2	1
233	43.3	0
234	43.4	0
235	43.5	0
236	43.6	0
237	43.7	1
238	43.8	0
239	43.9	0
240	44	0
241	44.1	0
242	44.2	0
243	44.3	1
244	44.4	1
245	44.5	1
246	44.6	1
247	44.7	0
248	44.8	0
249	44.9	1
250	45	0
251	45.1	1
252	45.2	1
253	45.3	1
254	45.4	1
255	45.5	0
256	45.6	0
257	45.7	1
258	45.8	1
259	45.9	1
260	46	1
261	46.1	1
262	46.2	0
263	46.3	0
264	46.4	0
265	46.5	0
266	46.6	0
267	46.7	0
268	46.8	0
269	46.9	0
270	47	0
271	47.1	0
272	47.2	0
273	47.3	0
274	47.4	0
275	47.5	0
276	47.6	0
277	47.7	0
278	47.8	0
279	47.9	1
280	48	1
281	48.1	1
282	48.2	0
283	48.3	0
284	48.4	0
285	48.5	0
286	48.6	1
287	48.7	1
288	48.8	0
289	48.9	0
290	49	0
291	49.1	0
292	49.2	0
293	49.3	0
294	49.4	0
295	49.5	0
296	49.6	0
297	49.7	0
298	49.8	0
299	49.9	0
300	50	0
301	50.1	0
302	50.2	0
303	50.3	1
304	50.4	1
305	50.5	1
306	50.6	1
307	50.7	1
308	50.8	0
309	50.9	0
310	51	0
311	51.1	0
312	51.2	0
313	51.3	0
314	51.4	0
315	51.5	0
316	51.6	0
317	51.7	1
318	51.8	1
319	51.9	1
320	52	0
321	52.1	0
322	52.2	0
323	52.3	0
324	52.4	0
325	52.5	1
326	52.6	1
327	52.7	1
328	52.8	1
329	52.9	1
330	53	1
331	53.1	1
332	53.2	1
333	53.3	1
334	53.4	0
335	53.5	0
336	53.6	0
337	53.7	0
338	53.8	1
339	53.9	1
340	54	0
341	54.1	0
342	54.2	1
343	54.3	1
344	54.4	1
345	54.5	0
346	54.6	0
347	54.7	0
348	54.8	0
349	54.9	0
350	55	0
351	55.1	1
352	55.2	0
353	55.3	0
354	55.4	0
355	55.5	0
356	55.6	0
357	55.7	0
358	55.8	0
359	55.9	0
360	56	0
361	56.1	0
362	56.2	0
363	56.3	0
364	56.4	0
365	56.5	0
366	56.6	0
367	56.7	0
368	56.8	0
369	56.9	0
370	57	0
371	57.1	0
372	57.2	0
373	57.3	0
374	57.4	0
375	57.5	0
376	57.6	0
377	57.7	0
378	57.8	0
379	57.9	0
380	58	0
381	58.1	0
382	58.2	1
383	58.3	1
384	58.4	1
385	58.5	0
386	58.6	0
387	58.7	0
388	58.8	0
389	58.9	1
390	59	1
391	59.1	1
392	59.2	1
393	59.3	1
394	59.4	0
395	59.5	1
396	59.6	1
397	59.7	1
398	59.8	0
399	59.9	0
400	60	0
401	60.1	0
402	60.2	0
403	60.3	1
404	60.4	1
405	60.5	1
406	60.6	1
407	60.7	0
408	60.8	0
409	60.9	0
410	61	0
411	61.1	0
412	61.2	0
413	61.3	0
414	61.4	1
415	61.5	0
416	61.6	0
417	61.7	0
418	61.8	0
419	61.9	1
420	62	1
421	62.1	0
422	62.2	0
423	62.3	0
424	62.4	1
425	62.5	1
426	62.6	2
427	62.7	1
428	62.8	1
429	62.9	0
430	63	0
431	63.1	0
432	63.2	0
433	63.3	0
434	63.4	0
435	63.5	0
436	63.6	0
437	63.7	1
438	63.8	0
439	63.9	0
440	64	0
441	64.1	1
442	64.2	0
443	64.3	0
444	64.4	0
445	64.5	0
446	64.6	0
447	64.7	0
448	64.8	0
449	64.9	0
450	65	0
451	65.1	0
452	65.2	0
453	65.3	0
454	65.4	1
455	65.5	1
456	65.6	0
457	65.7	0
458	65.8	0
459	65.9	0
460	66	0
461	66.1	0
462	66.2	0
463	66.3	1
464	66.4	1
465	66.5	1
466	66.6	1
467	66.7	1
468	66.8	0
469	66.9	0
470	67	0
471	67.1	0
472	67.2	0
473	67.3	0
474	67.4	0
475	67.5	0
476	67.6	0
477	67.7	0
478	67.8	0
479	67.9	0
480	68	0
481	68.1	0
482	68.2	0
483	68.3	0
484	68.4	1
485	68.5	0
486	68.6	0
487	68.7	0
488	68.8	0
489	68.9	0
490	69	0
491	69.1	1
492	69.2	1
493	69.3	1
494	69.4	0
495	69.5	0
496	69.6	1
497	69.7	1
498	69.8	1
499	69.9	0
500	70	0
501	70.1	0
502	70.2	1
503	70.3	1
504	70.4	1
505	70.5	1
506	70.6	1
507	70.7	1
508	70.8	1
509	70.9	0
510	71	0
511	71.1	0
512	71.2	0
513	71.3	1
514	71.4	0
515	71.5	1
516	71.6	1
517	71.7	1
518	71.8	1
519	71.9	0
520	72	0
521	72.1	0
522	72.2	0
523	72.3	0
524	72.4	0
525	72.5	0
526	72.6	0
527	72.7	0
528	72.8	0
529	72.9	1
530	73	0
531	73.1	0
532	73.2	0
533	73.3	0
534	73.4	0
535	73.5	0
536	73.6	0
537	73.7	0
538	73.8	0
539	73.9	0
540	74	0
541	74.1	0
542	74.2	1
543	74.3	0
544	74.4	0
545	74.5	0
546	74.6	0
547	74.7	1
548	74.8	1
549	74.9	1
550	75	1
551	75.1	1
552	75.2	1
553	75.3	1
554	75.4	1
555	75.5	1
556	75.6	1
557	75.7	0
558	75.8	0
559	75.9	0
560	76	0
561	76.1	0
562	76.2	1
563	76.3	0
564	76.4	0
565	76.5	1
566	76.6	1
567	76.7	1
568	76.8	1
569	76.9	0
570	77	0
571	77.1	0
572	77.2	0
573	77.3	0
574	77.4	0
575	77.5	1
576	77.6	1
577	77.7	1
578	77.8	0
579	77.9	0
580	78	0
581	78.1	0
582	78.2	1
583	78.3	1
584	78.4	0
585	78.5	0
586	78.6	1
587	78.7	1
588	78.8	1
589	78.9	1
590	79	0
591	79.1	0
592	79.2	0
593	79.3	1
594	79.4	1
595	79.5	2
596	79.6	1
597	79.7	0
598	79.8	0
599	79.9	0
600	80	0
601	80.1	0
602	80.2	0
603	80.3	0
604	80.4	0
605	80.5	0
606	80.6	0
607	80.7	0
608	80.8	0
609	80.9	0
610	81	0
611	81.1	0
612	81.2	0
613	81.3	1
614	81.4	1
615	81.5	1
616	81.6	0
617	81.7	0
618	81.8	0
619	81.9	0
620	82	0
621	82.1	1
622	82.2	1
623	82.3	1
624	82.4	0
625	82.5	0
626	82.6	0
627	82.7	0
628	82.8	0
629	82.9	0
630	83	0
631	83.1	0
632	83.2	0
633	83.3	0
634	83.4	1
635	83.5	0
636	83.6	0
637	83.7	0
638	83.8	1
639	83.9	1
640	84	1
641	84.1	1
642	84.2	1
643	84.3	1
644	84.4	1
645	84.5	1
646	84.6	1
647	84.7	1
648	84.8	1
649	84.9	1
650	85	1
651	85.1	0
652	85.2	0
653	85.3	1
654	85.4	1
655	85.5	0
656	85.6	1
657	85.7	0
658	85.8	0
659	85.9	0
660	86	0
661	86.1	0
662	86.2	0
663	86.3	1
664	86.4	1
665	86.5	1
666	86.6	0
667	86.7	0
668	86.8	1
669	86.9	1
670	87	1
671	87.1	0
672	87.2	0
673	87.3	1
674	87.4	1
675	87.5	1
676	87.6	0
677	87.7	0
678	87.8	0
679	87.9	0
680	88	0
681	88.1	0
682	88.2	0
683	88.3	0
684	88.4	0
685	88.5	0
686	88.6	0
687	88.7	0
688	88.8	0
689	88.9	0
690	89	0
691	89.1	0
692	89.2	0
693	89.3	0
694	89.4	0
695	89.5	0
696	89.6	0
697	89.7	0
698	89.8	0
699	89.9	0
700	90	0
701	90.1	0
702	90.2	0
703	90.3	0
704	90.4	0
705	90.5	0
706	90.6	0
707	90.7	0
708	90.8	0
709	90.9	0
710	91	1
711	91.1	1
712	91.2	1
713	91.3	1
714	91.4	0
715	91.5	3
716	91.6	12
717	91.7	20
718	91.8	33
719	91.9	41
720	92	37
721	92.1	22
722	92.2	6
723	92.3	2
724	92.4	0
725	92.5	0
726	92.6	0
727	92.7	1
728	92.8	2
729	92.9	2
730	93	1
731	93.1	0
732	93.2	1
733	93.3	2
734	93.4	2
735	93.5	1
736	93.6	1
737	93.7	0
738	93.8	1
739	93.9	1
740	94	0
741	94.1	0
742	94.2	0
743	94.3	0
744	94.4	0
745	94.5	0
746	94.6	0
747	94.7	0
748	94.8	0
749	94.9	0
750	95	0
751	95.1	0
752	95.2	1
753	95.3	1
754	95.4	1
755	95.5	1
756	95.6	1
757	95.7	0
758	95.8	0
759	95.9	0
760	96	0
761	96.1	0
762	96.2	0
763	96.3	0
764	96.4	0
765	96.5	0
766	96.6	1
767	96.7	2
768	96.8	2
769	96.9	1
770	97	1
771	97.1	1
772	97.2	1
773	97.3	0
774	97.4	0
775	97.5	0
776	97.6	0
777	97.7	0
778	97.8	0
779	97.9	0
780	98	0
781	98.1	0
782	98.2	0
783	98.3	0
784	98.4	0
785	98.5	0
786	98.6	0
787	98.7	0
788	98.8	0
789	98.9	0
790	99	0
791	99.1	0
792	99.2	0
793	99.3	1
794	99.4	1
795	99.5	1
796	99.6	1
797	99.7	0
798	99.8	0
799	99.9	0
800	100	0
801	100.1	1
802	100.2	2
803	100.3	1
804	100.4	1
805	100.5	1
806	100.6	1
807	100.7	0
808	100.8	0
809	100.9	0
810	101	0
811	101.1	0
812	101.2	1
813	101.3	0
814	101.4	0
815	101.5	0
816	101.6	0
817	101.7	0
818	101.8	0
819	101.9	0
820	102	0
821	102.1	0
822	102.2	0
823	102.3	1
824	102.4	1
825	102.5	1
826	102.6	1
827	102.7	0
828	102.8	1
829	102.9	1
830	103	1
831	103.1	1
832	103.2	0
833	103.3	1
834	103.4	0
835	103.5	1
836	103.6	1
837	103.7	1
838	103.8	1
839	103.9	0
840	104	0
841	104.1	1
842	104.2	1
843	104.3	0
844	104.4	0
845	104.5	0
846	104.6	0
847	104.7	0
848	104.8	0
849	104.9	0
850	105	1
851	105.1	1
852	105.2	0
853	105.3	0
854	105.4	0
855	105.5	0
856	105.6	0
857	105.7	0
858	105.8	0
859	105.9	0
860	106	0
861	106.1	0
862	106.2	0
863	106.3	0
864	106.4	1
865	106.5	1
866	106.6	0
867	106.7	0
868	106.8	0
869	106.9	0
870	107	0
871	107.1	0
872	107.2	0
873	107.3	0
874	107.4	0
875	107.5	0
876	107.6	1
877	107.7	1
878	107.8	1
879	107.9	0
880	108	0
881	108.1	0
882	108.2	0
883	108.3	0
884	108.4	1
885	108.5	1
886	108.6	1
887	108.7	1
888	108.8	1
889	108.9	1
890	109	0
891	109.1	0
892	109.2	0
893	109.3	0
894	109.4	0
895	109.5	1
896	109.6	1
897	109.7	1
898	109.8	0
899	109.9	0
900	110	0
901	110.1	1
902	110.2	0
903	110.3	0
904	110.4	0
905	110.5	0
906	110.6	1
907	110.7	0
908	110.8	0
909	110.9	0
910	111	0
911	111.1	0
912	111.2	1
913	111.3	2
914	111.4	1
915	111.5	0
916	111.6	0
917	111.7	1
918	111.8	1
919	111.9	1
920	112	1
921	112.1	0
922	112.2	0
923	112.3	0
924	112.4	15
925	112.5	43
926	112.6	63
927	112.7	70
928	112.8	79
929	112.9	95
930	113	103
931	113.1	90
932	113.2	62
933	113.3	31
934	113.4	6
935	113.5	0
936	113.6	0
937	113.7	0
938	113.8	0
939	113.9	0
940	114	0
941	114.1	0
942	114.2	0
943	114.3	26
944	114.4	155
945	114.5	325
946	114.6	442
947	114.7	478
948	114.8	507
949	114.9	588
950	115	679
951	115.1	686
952	115.2	566
953	115.3	359
954	115.4	150
955	115.5	25
956	115.6	0
957	115.7	0
958	115.8	0
959	115.9	0
960	116	0
961	116.1	0
962	116.2	0
963	116.3	1
964	116.4	1
965	116.5	1
966	116.6	0
967	116.7	1
968	116.8	1
969	116.9	1
970	117	0
971	117.1	0
972	117.2	0
973	117.3	0
974	117.4	0
975	117.5	0
976	117.6	0
977	117.7	0
978	117.8	1
979	117.9	1
980	118	1
981	118.1	0
982	118.2	0
983	118.3	0
984	118.4	1
985	118.5	1
986	118.6	2
987	118.7	1
988	118.8	1
989	118.9	0
990	119	0
991	119.1	0
992	119.2	0
993	119.3	0
994	119.4	0
995	119.5	0
996	119.6	0
997	119.7	1
998	119.8	1
999	119.9	0
1000	120	0
1001	120.1	0
1002	120.2	0
1003	120.3	0
1004	120.4	0
1005	120.5	0
1006	120.6	0
1007	120.7	0
1008	120.8	0
1009	120.9	1
1010	121	0
1011	121.1	0
1012	121.2	0
1013	121.3	0
1014	121.4	0
1015	121.5	0
1016	121.6	0
1017	121.7	0
1018	121.8	0
1019	121.9	0
1020	122	0
1021	122.1	0
1022	122.2	0
1023	122.3	0
1024	122.4	0
1025	122.5	0
1026	122.6	1
1027	122.7	2
1028	122.8	1
1029	122.9	1
1030	123	0
1031	123.1	0
1032	123.2	0
1033	123.3	1
1034	123.4	1
1035	123.5	1
1036	123.6	1
1037	123.7	0
1038	123.8	0
1039	123.9	0
1040	124	0
1041	124.1	0
1042	124.2	0
1043	124.3	6
1044	124.4	44
1045	124.5	131
1046	124.6	247
1047	124.7	342
1048	124.8	381
1049	124.9	370
1050	125	334
1051	125.1	283
1052	125.2	211
1053	125.3	124
1054	125.4	55
1055	125.5	13
1056	125.6	0
1057	125.7	0
1058	125.8	0
1059	125.9	1
1060	126	1
1061	126.1	0
1062	126.2	0
1063	126.3	0
1064	126.4	0
1065	126.5	0
1066	126.6	0
1067	126.7	0
1068	126.8	1
1069	126.9	1
1070	127	1
1071	127.1	1
1072	127.2	1
1073	127.3	0
1074	127.4	0
1075	127.5	0
1076	127.6	0
1077	127.7	1
1078	127.8	1
1079	127.9	1
1080	128	0
1081	128.1	0
1082	128.2	0
1083	128.3	0
1084	128.4	0
1085	128.5	0
1086	128.6	0
1087	128.7	0
1088	128.8	0
1089	128.9	1
1090	129	0
1091	129.1	1
1092	129.2	1
1093	129.3	1
1094	129.4	0
1095	129.5	0
1096	129.6	0
1097	129.7	0
1098	129.8	1
1099	129.9	0
1100	130	0
1101	130.1	0
1102	130.2	0
1103	130.3	0
1104	130.4	0
1105	130.5	1
1106	130.6	1
1107	130.7	1
1108	130.8	1
1109	130.9	1
1110	131	1
1111	131.1	0
1112	131.2	1
1113	131.3	0
1114	131.4	0
1115	131.5	0
1116	131.6	0
1117	131.7	1
1118	131.8	1
1119	131.9	0
1120	132	0
1121	132.1	0
1122	132.2	1
1123	132.3	1
1124	132.4	1
1125	132.5	1
1126	132.6	0
1127	132.7	0
1128	132.8	0
1129	132.9	0
1130	133	0
1131	133.1	0
1132	133.2	0
1133	133.3	0
1134	133.4	0
1135	133.5	0
1136	133.6	0
1137	133.7	0
1138	133.8	1
1139	133.9	1
1140	134	1
1141	134.1	1
1142	134.2	1
1143	134.3	1
1144	134.4	0
1145	134.5	0
1146	134.6	1
1147	134.7	1
1148	134.8	1
1149	134.9	1
1150	135	0
1151	135.1	0
1152	135.2	0
1153	135.3	0
1154	135.4	0
1155	135.5	0
1156	135.6	0
1157	135.7	0
1158	135.8	0
1159	135.9	0
1160	136	0
1161	136.1	0
1162	136.2	0
1163	136.3	0
1164	136.4	0
1165	136.5	1
1166	136.6	1
1167	136.7	0
1168	136.8	1
1169	136.9	1
1170	137	0
1171	137.1	0
1172	137.2	0
1173	137.3	0
1174	137.4	1
1175	137.5	1
1176	137.6	1
1177	137.7	1
1178	137.8	1
1179	137.9	1
1180	138	1
1181	138.1	0
1182	138.2	0
1183	138.3	0
1184	138.4	1
1185	138.5	1
1186	138.6	1
1187	138.7	1
1188	138.8	0
1189	138.9	1
1190	139	1
1191	139.1	0
1192	139.2	0
1193	139.3	0
1194	139.4	0
1195	139.5	0
1196	139.6	0
1197	139.7	0
1198	139.8	1
1199	139.9	1
1200	140	1
1201	140.1	1
1202	140.2	1
1203	140.3	1
1204	140.4	0
1205	140.5	0
1206	140.6	0
1207	140.7	1
1208	140.8	1
1209	140.9	1
1210	141	1
1211	141.1	1
1212	141.2	1
1213	141.3	0
1214	141.4	0
1215	141.5	0
1216	141.6	1
1217	141.7	1
1218	141.8	1
1219	141.9	1
1220	142	1
1221	142.1	1
1222	142.2	1
1223	142.3	1
1224	142.4	0
1225	142.5	0
1226	142.6	0
1227	142.7	1
1228	142.8	1
1229	142.9	1
1230	143	1
1231	143.1	1
1232	143.2	0
1233	143.3	0
1234	143.4	0
1235	143.5	0
1236	143.6	1
1237	143.7	0
1238	143.8	0
1239	143.9	0
1240	144	0
1241	144.1	0
1242	144.2	0
1243	144.3	0
1244	144.4	0
1245	144.5	0
1246	144.6	0
1247	144.7	0
1248	144.8	0
1249	144.9	0
1250	145	1
1251	145.1	0
1252	145.2	0
1253	145.3	0
1254	145.4	0
1255	145.5	0
1256	145.6	0
1257	145.7	0
1258	145.8	0
1259	145.9	0
1260	146	0
1261	146.1	0
1262	146.2	0
1263	146.3	0
1264	146.4	0
1265	146.5	0
1266	146.6	0
1267	146.7	0
1268	146.8	0
1269	146.9	0
1270	147	0
1271	147.1	0
1272	147.2	0
1273	147.3	0
1274	147.4	0
1275	147.5	0
1276	147.6	0
1277	147.7	0
1278	147.8	0
1279	147.9	1
1280	148	1
1281	148.1	1
1282	148.2	0
1283	148.3	0
1284	148.4	0
1285	148.5	0
1286	148.6	0
1287	148.7	0
1288	148.8	0
1289	148.9	0
1290	149	0
1291	149.1	0
1292	149.2	0
1293	149.3	0
1294	149.4	1
1295	149.5	1
1296	149.6	1
1297	149.7	1
1298	149.8	1
1299	149.9	0
1300	150	0
1301	150.1	0
1302	150.2	0
1303	150.3	0
1304	150.4	0
1305	150.5	0
1306	150.6	0
1307	150.7	1
1308	150.8	1
1309	150.9	1
1310	151	0
1311	151.1	0
1312	151.2	0
1313	151.3	0
1314	151.4	0
1315	151.5	0
1316	151.6	0
1317	151.7	0
1318	151.8	1
1319	151.9	1
1320	152	1
1321	152.1	0
1322	152.2	0
1323	152.3	0
1324	152.4	0
1325	152.5	0
1326	152.6	0
1327	152.7	0
1328	152.8	0
1329	152.9	0
1330	153	0
1331	153.1	0
1332	153.2	0
1333	153.3	0
1334	153.4	0
1335	153.5	0
1336	153.6	1
1337	153.7	0
1338	153.8	0
1339	153.9	0
1340	154	0
1341	154.1	0
1342	154.2	0
1343	154.3	0
1344	154.4	0
1345	154.5	1
1346	154.6	2
1347	154.7	1
1348	154.8	0
1349	154.9	0
1350	155	0
1351	155.1	0
1352	155.2	0
1353	155.3	0
1354	155.4	0
1355	155.5	0
1356	155.6	0
1357	155.7	0
1358	155.8	0
1359	155.9	0
1360	156	0
1361	156.1	1
1362	156.2	0
1363	156.3	0
1364	156.4	0
1365	156.5	0
1366	156.6	0
1367	156.7	1
1368	156.8	2
1369	156.9	2
1370	157	2
1371	157.1	1
1372	157.2	1
1373	157.3	0
1374	157.4	0
1375	157.5	0
1376	157.6	0
1377	157.7	0
1378	157.8	0
1379	157.9	1
1380	158	1
1381	158.1	1
1382	158.2	0
1383	158.3	0
1384	158.4	1
1385	158.5	1
1386	158.6	1
1387	158.7	1
1388	158.8	0
1389	158.9	0
1390	159	0
1391	159.1	0
1392	159.2	0
1393	159.3	0
1394	159.4	0
1395	159.5	0
1396	159.6	1
1397	159.7	1
1398	159.8	1
1399	159.9	0
1400	160	0
1401	160.1	0
1402	160.2	0
1403	160.3	0
1404	160.4	0
1405	160.5	0
1406	160.6	0
1407	160.7	1
1408	160.8	1
1409	160.9	0
1410	161	0
1411	161.1	0
1412	161.2	0
1413	161.3	0
1414	161.4	0
1415	161.5	1
1416	161.6	1
1417	161.7	0
1418	161.8	0
1419	161.9	0
1420	162	0
1421	162.1	0
1422	162.2	0
1423	162.3	0
1424	162.4	0
1425	162.5	0
1426	162.6	0
1427	162.7	0
1428	162.8	0
1429	162.9	0
1430	163	0
1431	163.1	0
1432	163.2	0
1433	163.3	0
1434	163.4	1
1435	163.5	0
1436	163.6	0
1437	163.7	0
1438	163.8	0
1439	163.9	0
1440	164	0
1441	164.1	1
1442	164.2	0
1443	164.3	0
1444	164.4	0
1445	164.5	0
1446	164.6	0
1447	164.7	0
1448	164.8	0
1449	164.9	0
1450	165	1
1451	165.1	1
1452	165.2	1
1453	165.3	0
1454	165.4	1
1455	165.5	0
1456	165.6	0
1457	165.7	0
1458	165.8	0
1459	165.9	0
1460	166	0
1461	166.1	0
1462	166.2	1
1463	166.3	1
1464	166.4	1
1465	166.5	1
1466	166.6	1
1467	166.7	1
1468	166.8	0
1469	166.9	0
1470	167	0
1471	167.1	0
1472	167.2	0
1473	167.3	1
1474	167.4	1
1475	167.5	1
1476	167.6	1
1477	167.7	0
1478	167.8	0
1479	167.9	0
1480	168	0
1481	168.1	1
1482	168.2	1
1483	168.3	0
1484	168.4	0
1485	168.5	0
1486	168.6	1
1487	168.7	0
1488	168.8	0
1489	168.9	0
1490	169	0
1491	169.1	0
1492	169.2	0
1493	169.3	0
1494	169.4	0
1495	169.5	0
1496	169.6	0
1497	169.7	0
1498	169.8	0
1499	169.9	0
1500	170	0
1501	170.1	1
1502	170.2	1
1503	170.3	1
1504	170.4	1
1505	170.5	0
1506	170.6	0
1507	170.7	0
1508	170.8	1
1509	170.9	1
1510	171	1
1511	171.1	0
1512	171.2	0
1513	171.3	0
1514	171.4	0
1515	171.5	0
1516	171.6	0
1517	171.7	1
1518	171.8	1
1519	171.9	0
1520	172	0
1521	172.1	0
1522	172.2	1
1523	172.3	1
1524	172.4	1
1525	172.5	1
1526	172.6	1
1527	172.7	0
1528	172.8	0
1529	172.9	0
1530	173	1
1531	173.1	0
1532	173.2	0
1533	173.3	0
1534	173.4	0
1535	173.5	0
1536	173.6	0
1537	173.7	0
1538	173.8	0
1539	173.9	1
1540	174	1
1541	174.1	1
1542	174.2	0
1543	174.3	0
1544	174.4	1
1545	174.5	1
1546	174.6	1
1547	174.7	1
1548	174.8	0
1549	174.9	0
1550	175	0
1551	175.1	0
1552	175.2	0
1553	175.3	0
1554	175.4	0
1555	175.5	1
1556	175.6	0
1557	175.7	0
1558	175.8	0
1559	175.9	0
1560	176	1
1561	176.1	1
1562	176.2	1
1563	176.3	1
1564	176.4	0
1565	176.5	0
1566	176.6	0
1567	176.7	0
1568	176.8	1
1569	176.9	1
1570	177	0
1571	177.1	0
1572	177.2	0
1573	177.3	0
1574	177.4	0
1575	177.5	0
1576	177.6	0
1577	177.7	0
1578	177.8	0
1579	177.9	1
1580	178	1
1581	178.1	1
1582	178.2	1
1583	178.3	1
1584	178.4	0
1585	178.5	0
1586	178.6	0
1587	178.7	0
1588	178.8	1
1589	178.9	1
1590	179	1
1591	179.1	1
1592	179.2	2
1593	179.3	2
1594	179.4	1
1595	179.5	0
1596	179.6	0
1597	179.7	0
1598	179.8	0
1599	179.9	1
1600	180	1
1601	180.1	1
1602	180.2	1
1603	180.3	1
1604	180.4	0
1605	180.5	0
1606	180.6	1
1607	180.7	1
1608	180.8	1
1609	180.9	1
1610	181	1
1611	181.1	0
1612	181.2	0
1613	181.3	0
1614	181.4	0
1615	181.5	0
1616	181.6	0
1617	181.7	1
1618	181.8	1
1619	181.9	1
1620	182	1
1621	182.1	0
1622	182.2	1
1623	182.3	1
1624	182.4	1
1625	182.5	1
1626	182.6	1
1627	182.7	1
1628	182.8	0
1629	182.9	0
1630	183	0
1631	183.1	0
1632	183.2	0
1633	183.3	1
1634	183.4	1
1635	183.5	1
1636	183.6	1
1637	183.7	1
1638	183.8	1
1639	183.9	1
1640	184	0
1641	184.1	0
1642	184.2	0
1643	184.3	0
1644	184.4	0
1645	184.5	0
1646	184.6	0
1647	184.7	0
1648	184.8	0
1649	184.9	0
1650	185	0
1651	185.1	0
1652	185.2	1
1653	185.3	1
1654	185.4	0
1655	185.5	0
1656	185.6	0
1657	185.7	0
1658	185.8	0
1659	185.9	0
1660	186	0
1661	186.1	0
1662	186.2	0
1663	186.3	0
1664	186.4	0
1665	186.5	0
1666	186.6	0
1667	186.7	0
1668	186.8	1
1669	186.9	1
1670	187	1
1671	187.1	1
1672	187.2	1
1673	187.3	1
1674	187.4	1
1675	187.5	0
1676	187.6	0
1677	187.7	0
1678	187.8	0
1679	187.9	0
1680	188	0
1681	188.1	0
1682	188.2	0
1683	188.3	1
1684	188.4	1
1685	188.5	1
1686	188.6	1
1687	188.7	0
1688	188.8	0
1689	188.9	0
1690	189	1
1691	189.1	1
1692	189.2	1
1693	189.3	0
1694	189.4	0
1695	189.5	0
1696	189.6	0
1697	189.7	0
1698	189.8	0
1699	189.9	0
1700	190	0
1701	190.1	0
1702	190.2	0
1703	190.3	0
1704	190.4	0
1705	190.5	0
1706	190.6	0
1707	190.7	0
1708	190.8	0
1709	190.9	0
1710	191	0
1711	191.1	0
1712	191.2	0
1713	191.3	0
1714	191.4	0
1715	191.5	0
1716	191.6	0
1717	191.7	0
1718	191.8	0
1719	191.9	0
1720	192	1
1721	192.1	1
1722	192.2	1
1723	192.3	0
1724	192.4	0
1725	192.5	0
1726	192.6	0
1727	192.7	0
1728	192.8	0
1729	192.9	1
1730	193	0
1731	193.1	0
1732	193.2	0
1733	193.3	0
1734	193.4	0
1735	193.5	1
1736	193.6	0
1737	193.7	0
1738	193.8	0
1739	193.9	0
1740	194	0
1741	194.1	0
1742	194.2	0
1743	194.3	1
1744	194.4	1
1745	194.5	1
1746	194.6	1
1747	194.7	1
1748	194.8	1
1749	194.9	1
1750	195	0
1751	195.1	0
1752	195.2	0
1753	195.3	0
1754	195.4	0
1755	195.5	0
1756	195.6	0
1757	195.7	1
1758	195.8	1
1759	195.9	1
1760	196	0
1761	196.1	0
1762	196.2	0
1763	196.3	0
1764	196.4	0
1765	196.5	0
1766	196.6	0
1767	196.7	0
1768	196.8	0
1769	196.9	0
1770	197	0
1771	197.1	1
1772	197.2	0
1773	197.3	0
1774	197.4	0
1775	197.5	0
1776	197.6	0
1777	197.7	0
1778	197.8	0
1779	197.9	1
1780	198	1
1781	198.1	1
1782	198.2	1
1783	198.3	1
1784	198.4	1
1785	198.5	1
1786	198.6	0
1787	198.7	0
1788	198.8	0
1789	198.9	0
1790	199	0
1791	199.1	0
1792	199.2	0
1793	199.3	1
1794	199.4	1
1795	199.5	0
1796	199.6	0
1797	199.7	0
1798	199.8	0
1799	199.9	0
1800	200	0
1801	200.1	0
1802	200.2	0
1803	200.3	0
1804	200.4	0
1805	200.5	0
1806	200.6	0
1807	200.7	0
1808	200.8	1
1809	200.9	1
1810	201	1
1811	201.1	1
1812	201.2	0
1813	201.3	0
1814	201.4	0
1815	201.5	0
1816	201.6	0
1817	201.7	0
1818	201.8	0
1819	201.9	0
1820	202	0
1821	202.1	0
1822	202.2	1
1823	202.3	0
1824	202.4	0
1825	202.5	0
1826	202.6	0
1827	202.7	0
1828	202.8	0
1829	202.9	0
1830	203	0
1831	203.1	0
1832	203.2	0
1833	203.3	0
1834	203.4	0
1835	203.5	0
1836	203.6	0
1837	203.7	0
1838	203.8	0
1839	203.9	1
1840	204	1
1841	204.1	2
1842	204.2	2
1843	204.3	1
1844	204.4	0
1845	204.5	0
1846	204.6	0
1847	204.7	0
1848	204.8	1
1849	204.9	1
1850	205	1
1851	205.1	1
1852	205.2	0
1853	205.3	0
1854	205.4	0
1855	205.5	0
1856	205.6	0
1857	205.7	0
1858	205.8	0
1859	205.9	0
1860	206	1
1861	206.1	1
1862	206.2	1
1863	206.3	1
1864	206.4	1
1865	206.5	0
1866	206.6	0
1867	206.7	0
1868	206.8	0
1869	206.9	0
1870	207	0
1871	207.1	0
1872	207.2	0
1873	207.3	0
1874	207.4	0
1875	207.5	0
1876	207.6	0
1877	207.7	0
1878	207.8	0
1879	207.9	0
1880	208	0
1881	208.1	0
1882	208.2	0
1883	208.3	0
1884	208.4	0
1885	208.5	0
1886	208.6	0
1887	208.7	0
1888	208.8	0
1889	208.9	0
1890	209	0
1891	209.1	0
1892	209.2	1
1893	209.3	1
1894	209.4	0
1895	209.5	0
1896	209.6	1
1897	209.7	1
1898	209.8	2
1899	209.9	1
1900	210	1
1901	210.1	0
1902	210.2	0
1903	210.3	0
1904	210.4	1
1905	210.5	0
1906	210.6	1
1907	210.7	1
1908	210.8	1
1909	210.9	1
1910	211	1
1911	211.1	0
1912	211.2	1
1913	211.3	1
1914	211.4	1
1915	211.5	0
1916	211.6	0
1917	211.7	0
1918	211.8	0
1919	211.9	0
1920	212	0
1921	212.1	1
1922	212.2	1
1923	212.3	1
1924	212.4	1
1925	212.5	0
1926	212.6	0
1927	212.7	1
1928	212.8	1
1929	212.9	1
1930	213	1
1931	213.1	1
1932	213.2	0
1933	213.3	0
1934	213.4	0
1935	213.5	0
1936	213.6	0
1937	213.7	0
1938	213.8	0
1939	213.9	0
1940	214	1
1941	214.1	1
1942	214.2	1
1943	214.3	0
1944	214.4	0
1945	214.5	1
1946	214.6	1
1947	214.7	1
1948	214.8	0
1949	214.9	0
1950	215	0
1951	215.1	1
1952	215.2	1
1953	215.3	1
1954	215.4	0
1955	215.5	0
1956	215.6	0
1957	215.7	0
1958	215.8	0
1959	215.9	0
1960	216	0
1961	216.1	0
1962	216.2	0
1963	216.3	0
1964	216.4	0
1965	216.5	0
1966	216.6	0
1967	216.7	0
1968	216.8	1
1969	216.9	1
1970	217	1
1971	217.1	1
1972	217.2	0
1973	217.3	1
1974	217.4	1
1975	217.5	1
1976	217.6	1
1977	217.7	1
1978	217.8	0
1979	217.9	0
1980	218	0
1981	218.1	1
1982	218.2	1
1983	218.3	1
1984	218.4	1
1985	218.5	1
1986	218.6	0
1987	218.7	0
1988	218.8	0
1989	218.9	0
1990	219	0
1991	219.1	1
1992	219.2	1
1993	219.3	1
1994	219.4	1
1995	219.5	1
1996	219.6	0
1997	219.7	0
[truncated: 4,803 more rows]
