# Supplementary material for: Identification of reactive intermediate formation and bioactivation pathways in Abemaciclib metabolism by LC–MS/MS: in vitro metabolic investigation
Source: R Soc Open Sci. 2019 Jan 23;6(1):181714. doi: 10.1098/rsos.181714 (PMC6366225; doi:10.1098/rsos.181714)
Supplement: ESM file 5 [file rsos181714supp5.xls]

## Sheet: Sheet1
+ Product Ion (25.761 min) (493.0 -> **) ABC RLM 493.d
Index	X	Y
0	20	0
1	20.1	0
2	20.2	0
3	20.3	0
4	20.4	0
5	20.5	0
6	20.6	0
7	20.7	0
8	20.8	0
9	20.9	0
10	21	0
11	21.1	0
12	21.2	0
13	21.3	1
14	21.4	1
15	21.5	1
16	21.6	2
17	21.7	2
18	21.8	2
19	21.9	1
20	22	0
21	22.1	0
22	22.2	1
23	22.3	2
24	22.4	2
25	22.5	2
26	22.6	1
27	22.7	1
28	22.8	1
29	22.9	1
30	23	1
31	23.1	2
32	23.2	1
33	23.3	1
34	23.4	1
35	23.5	1
36	23.6	2
37	23.7	1
38	23.8	1
39	23.9	0
40	24	0
41	24.1	0
42	24.2	0
43	24.3	0
44	24.4	0
45	24.5	0
46	24.6	0
47	24.7	1
48	24.8	1
49	24.9	1
50	25	1
51	25.1	0
52	25.2	0
53	25.3	0
54	25.4	0
55	25.5	0
56	25.6	0
57	25.7	0
58	25.8	0
59	25.9	0
60	26	0
61	26.1	0
62	26.2	0
63	26.3	0
64	26.4	0
65	26.5	0
66	26.6	0
67	26.7	0
68	26.8	0
69	26.9	0
70	27	0
71	27.1	0
72	27.2	0
73	27.3	0
74	27.4	0
75	27.5	0
76	27.6	0
77	27.7	0
78	27.8	0
79	27.9	0
80	28	0
81	28.1	1
82	28.2	0
83	28.3	0
84	28.4	0
85	28.5	0
86	28.6	0
87	28.7	0
88	28.8	0
89	28.9	1
90	29	1
91	29.1	0
92	29.2	1
93	29.3	1
94	29.4	2
95	29.5	1
96	29.6	0
97	29.7	0
98	29.8	0
99	29.9	1
100	30	1
101	30.1	1
102	30.2	1
103	30.3	1
104	30.4	1
105	30.5	1
106	30.6	1
107	30.7	1
108	30.8	1
109	30.9	1
110	31	2
111	31.1	2
112	31.2	1
113	31.3	1
114	31.4	1
115	31.5	1
116	31.6	2
117	31.7	1
118	31.8	0
119	31.9	1
120	32	1
121	32.1	1
122	32.2	1
123	32.3	1
124	32.4	1
125	32.5	1
126	32.6	0
127	32.7	0
128	32.8	0
129	32.9	0
130	33	0
131	33.1	0
132	33.2	0
133	33.3	0
134	33.4	0
135	33.5	0
136	33.6	0
137	33.7	0
138	33.8	0
139	33.9	0
140	34	0
141	34.1	0
142	34.2	0
143	34.3	0
144	34.4	0
145	34.5	0
146	34.6	0
147	34.7	0
148	34.8	0
149	34.9	0
150	35	0
151	35.1	0
152	35.2	0
153	35.3	0
154	35.4	0
155	35.5	0
156	35.6	0
157	35.7	0
158	35.8	0
159	35.9	1
160	36	1
161	36.1	1
162	36.2	0
163	36.3	0
164	36.4	1
165	36.5	1
166	36.6	1
167	36.7	1
168	36.8	0
169	36.9	0
170	37	0
171	37.1	1
172	37.2	1
173	37.3	1
174	37.4	1
175	37.5	1
176	37.6	1
177	37.7	1
178	37.8	1
179	37.9	1
180	38	0
181	38.1	0
182	38.2	0
183	38.3	0
184	38.4	1
185	38.5	0
186	38.6	1
187	38.7	1
188	38.8	1
189	38.9	1
190	39	1
191	39.1	1
192	39.2	1
193	39.3	1
194	39.4	1
195	39.5	1
196	39.6	1
197	39.7	1
198	39.8	1
199	39.9	1
200	40	1
201	40.1	1
202	40.2	0
203	40.3	0
204	40.4	0
205	40.5	1
206	40.6	1
207	40.7	1
208	40.8	0
209	40.9	0
210	41	0
211	41.1	0
212	41.2	0
213	41.3	0
214	41.4	0
215	41.5	1
216	41.6	0
217	41.7	0
218	41.8	0
219	41.9	0
220	42	0
221	42.1	0
222	42.2	0
223	42.3	0
224	42.4	0
225	42.5	0
226	42.6	1
227	42.7	0
228	42.8	0
229	42.9	0
230	43	0
231	43.1	0
232	43.2	0
233	43.3	0
234	43.4	0
235	43.5	0
236	43.6	0
237	43.7	1
238	43.8	1
239	43.9	1
240	44	0
241	44.1	0
242	44.2	0
243	44.3	0
244	44.4	0
245	44.5	0
246	44.6	0
247	44.7	0
248	44.8	0
249	44.9	1
250	45	0
251	45.1	0
252	45.2	1
253	45.3	1
254	45.4	1
255	45.5	1
256	45.6	1
257	45.7	0
258	45.8	1
259	45.9	1
260	46	1
261	46.1	0
262	46.2	0
263	46.3	0
264	46.4	0
265	46.5	0
266	46.6	0
267	46.7	1
268	46.8	1
269	46.9	1
270	47	2
271	47.1	2
272	47.2	1
273	47.3	1
274	47.4	0
275	47.5	0
276	47.6	1
277	47.7	1
278	47.8	1
279	47.9	0
280	48	0
281	48.1	0
282	48.2	0
283	48.3	0
284	48.4	1
285	48.5	1
286	48.6	0
287	48.7	0
288	48.8	0
289	48.9	0
290	49	0
291	49.1	0
292	49.2	0
293	49.3	0
294	49.4	0
295	49.5	0
296	49.6	0
297	49.7	0
298	49.8	0
299	49.9	0
300	50	0
301	50.1	0
302	50.2	0
303	50.3	0
304	50.4	0
305	50.5	0
306	50.6	0
307	50.7	0
308	50.8	0
309	50.9	0
310	51	0
311	51.1	0
312	51.2	0
313	51.3	0
314	51.4	0
315	51.5	0
316	51.6	0
317	51.7	0
318	51.8	0
319	51.9	0
320	52	0
321	52.1	0
322	52.2	0
323	52.3	0
324	52.4	0
325	52.5	0
326	52.6	1
327	52.7	1
328	52.8	1
329	52.9	0
330	53	0
331	53.1	0
332	53.2	1
333	53.3	1
334	53.4	1
335	53.5	1
336	53.6	0
337	53.7	0
338	53.8	0
339	53.9	0
340	54	1
341	54.1	1
342	54.2	1
343	54.3	1
344	54.4	1
345	54.5	0
346	54.6	0
347	54.7	0
348	54.8	1
349	54.9	1
350	55	2
351	55.1	1
352	55.2	1
353	55.3	1
354	55.4	1
355	55.5	2
356	55.6	1
357	55.7	1
358	55.8	1
359	55.9	1
360	56	1
361	56.1	0
362	56.2	0
363	56.3	0
364	56.4	0
365	56.5	0
366	56.6	0
367	56.7	0
368	56.8	0
369	56.9	1
370	57	1
371	57.1	0
372	57.2	0
373	57.3	0
374	57.4	0
375	57.5	0
376	57.6	0
377	57.7	0
378	57.8	0
379	57.9	0
380	58	0
381	58.1	0
382	58.2	0
383	58.3	0
384	58.4	0
385	58.5	0
386	58.6	0
387	58.7	0
388	58.8	0
389	58.9	0
390	59	0
391	59.1	0
392	59.2	0
393	59.3	0
394	59.4	0
395	59.5	0
396	59.6	0
397	59.7	0
398	59.8	0
399	59.9	0
400	60	1
401	60.1	1
402	60.2	0
403	60.3	0
404	60.4	0
405	60.5	0
406	60.6	0
407	60.7	1
408	60.8	1
409	60.9	1
410	61	1
411	61.1	1
412	61.2	0
413	61.3	0
414	61.4	1
415	61.5	1
416	61.6	1
417	61.7	0
418	61.8	1
419	61.9	1
420	62	2
421	62.1	2
422	62.2	1
423	62.3	1
424	62.4	0
425	62.5	1
426	62.6	1
427	62.7	2
428	62.8	1
429	62.9	1
430	63	2
431	63.1	2
432	63.2	2
433	63.3	1
434	63.4	0
435	63.5	0
436	63.6	1
437	63.7	1
438	63.8	1
439	63.9	0
440	64	0
441	64.1	0
442	64.2	0
443	64.3	1
444	64.4	1
445	64.5	1
446	64.6	0
447	64.7	0
448	64.8	0
449	64.9	0
450	65	0
451	65.1	0
452	65.2	1
453	65.3	1
454	65.4	0
455	65.5	0
456	65.6	0
457	65.7	0
458	65.8	0
459	65.9	0
460	66	0
461	66.1	0
462	66.2	0
463	66.3	0
464	66.4	0
465	66.5	0
466	66.6	0
467	66.7	0
468	66.8	0
469	66.9	0
470	67	0
471	67.1	0
472	67.2	0
473	67.3	0
474	67.4	0
475	67.5	0
476	67.6	0
477	67.7	0
478	67.8	0
479	67.9	0
480	68	0
481	68.1	0
482	68.2	0
483	68.3	0
484	68.4	0
485	68.5	0
486	68.6	0
487	68.7	1
488	68.8	1
489	68.9	1
490	69	1
491	69.1	1
492	69.2	1
493	69.3	1
494	69.4	1
495	69.5	2
496	69.6	2
497	69.7	2
498	69.8	2
499	69.9	1
500	70	1
501	70.1	0
502	70.2	1
503	70.3	1
504	70.4	1
505	70.5	1
506	70.6	2
507	70.7	2
508	70.8	2
509	70.9	1
510	71	0
511	71.1	0
512	71.2	0
513	71.3	0
514	71.4	1
515	71.5	1
516	71.6	1
517	71.7	1
518	71.8	0
519	71.9	0
520	72	0
521	72.1	0
522	72.2	0
523	72.3	0
524	72.4	1
525	72.5	0
526	72.6	0
527	72.7	0
528	72.8	0
529	72.9	0
530	73	0
531	73.1	0
532	73.2	0
533	73.3	0
534	73.4	0
535	73.5	0
536	73.6	0
537	73.7	0
538	73.8	0
539	73.9	0
540	74	0
541	74.1	1
542	74.2	0
543	74.3	0
544	74.4	0
545	74.5	0
546	74.6	0
547	74.7	0
548	74.8	0
549	74.9	0
550	75	0
551	75.1	0
552	75.2	0
553	75.3	0
554	75.4	0
555	75.5	0
556	75.6	0
557	75.7	1
558	75.8	0
559	75.9	1
560	76	1
561	76.1	1
562	76.2	0
563	76.3	0
564	76.4	0
565	76.5	1
566	76.6	1
567	76.7	1
568	76.8	1
569	76.9	0
570	77	0
571	77.1	0
572	77.2	0
573	77.3	1
574	77.4	2
575	77.5	3
576	77.6	2
577	77.7	0
578	77.8	0
579	77.9	1
580	78	1
581	78.1	1
582	78.2	0
583	78.3	1
584	78.4	1
585	78.5	2
586	78.6	2
587	78.7	1
588	78.8	1
589	78.9	1
590	79	1
591	79.1	1
592	79.2	1
593	79.3	2
594	79.4	2
595	79.5	1
596	79.6	1
597	79.7	1
598	79.8	1
599	79.9	0
600	80	0
601	80.1	0
602	80.2	0
603	80.3	1
604	80.4	1
605	80.5	0
606	80.6	0
607	80.7	0
608	80.8	0
609	80.9	0
610	81	0
611	81.1	0
612	81.2	0
613	81.3	0
614	81.4	0
615	81.5	0
616	81.6	0
617	81.7	0
618	81.8	0
619	81.9	0
620	82	0
621	82.1	0
622	82.2	0
623	82.3	0
624	82.4	0
625	82.5	0
626	82.6	0
627	82.7	0
628	82.8	0
629	82.9	0
630	83	0
631	83.1	0
632	83.2	0
633	83.3	0
634	83.4	0
635	83.5	0
636	83.6	0
637	83.7	0
638	83.8	0
639	83.9	0
640	84	0
641	84.1	0
642	84.2	1
643	84.3	1
644	84.4	1
645	84.5	0
646	84.6	0
647	84.7	1
648	84.8	1
649	84.9	2
650	85	1
651	85.1	0
652	85.2	0
653	85.3	1
654	85.4	1
655	85.5	1
656	85.6	1
657	85.7	1
658	85.8	1
659	85.9	1
660	86	1
661	86.1	0
662	86.2	0
663	86.3	0
664	86.4	0
665	86.5	0
666	86.6	0
667	86.7	0
668	86.8	1
669	86.9	1
670	87	1
671	87.1	1
672	87.2	1
673	87.3	1
674	87.4	1
675	87.5	1
676	87.6	1
677	87.7	1
678	87.8	1
679	87.9	1
680	88	0
681	88.1	0
682	88.2	1
683	88.3	1
684	88.4	1
685	88.5	1
686	88.6	1
687	88.7	1
688	88.8	0
689	88.9	0
690	89	0
691	89.1	1
692	89.2	0
693	89.3	0
694	89.4	0
695	89.5	0
696	89.6	0
697	89.7	0
698	89.8	0
699	89.9	0
700	90	0
701	90.1	0
702	90.2	0
703	90.3	0
704	90.4	0
705	90.5	0
706	90.6	0
707	90.7	0
708	90.8	0
709	90.9	0
710	91	0
711	91.1	0
712	91.2	0
713	91.3	0
714	91.4	0
715	91.5	0
716	91.6	0
717	91.7	0
718	91.8	0
719	91.9	0
720	92	1
721	92.1	1
722	92.2	2
723	92.3	1
724	92.4	1
725	92.5	0
726	92.6	0
727	92.7	0
728	92.8	0
729	92.9	1
730	93	1
731	93.1	1
732	93.2	1
733	93.3	1
734	93.4	1
735	93.5	1
736	93.6	1
737	93.7	0
738	93.8	0
739	93.9	0
740	94	0
741	94.1	0
742	94.2	0
743	94.3	0
744	94.4	0
745	94.5	0
746	94.6	1
747	94.7	1
748	94.8	1
749	94.9	1
750	95	0
751	95.1	1
752	95.2	1
753	95.3	1
754	95.4	1
755	95.5	0
756	95.6	0
757	95.7	0
758	95.8	0
759	95.9	0
760	96	0
761	96.1	0
762	96.2	1
763	96.3	1
764	96.4	0
765	96.5	0
766	96.6	0
767	96.7	0
768	96.8	0
769	96.9	0
770	97	1
771	97.1	1
772	97.2	0
773	97.3	0
774	97.4	0
775	97.5	0
776	97.6	0
777	97.7	0
778	97.8	0
779	97.9	0
780	98	0
781	98.1	0
782	98.2	0
783	98.3	0
784	98.4	0
785	98.5	0
786	98.6	0
787	98.7	0
788	98.8	0
789	98.9	0
790	99	0
791	99.1	0
792	99.2	0
793	99.3	0
794	99.4	0
795	99.5	0
796	99.6	0
797	99.7	0
798	99.8	1
799	99.9	1
800	100	1
801	100.1	1
802	100.2	1
803	100.3	0
804	100.4	1
805	100.5	1
806	100.6	1
807	100.7	1
808	100.8	1
809	100.9	1
810	101	1
811	101.1	1
812	101.2	1
813	101.3	1
814	101.4	1
815	101.5	2
816	101.6	2
817	101.7	2
818	101.8	2
819	101.9	1
820	102	0
821	102.1	0
822	102.2	1
823	102.3	1
824	102.4	1
825	102.5	1
826	102.6	1
827	102.7	0
828	102.8	0
829	102.9	0
830	103	0
831	103.1	0
832	103.2	1
833	103.3	1
834	103.4	2
835	103.5	1
836	103.6	1
837	103.7	0
838	103.8	0
839	103.9	0
840	104	0
841	104.1	1
842	104.2	1
843	104.3	0
844	104.4	0
845	104.5	0
846	104.6	0
847	104.7	0
848	104.8	0
849	104.9	0
850	105	0
851	105.1	0
852	105.2	0
853	105.3	0
854	105.4	0
855	105.5	0
856	105.6	0
857	105.7	0
858	105.8	0
859	105.9	0
860	106	0
861	106.1	0
862	106.2	0
863	106.3	0
864	106.4	0
865	106.5	0
866	106.6	0
867	106.7	0
868	106.8	0
869	106.9	0
870	107	0
871	107.1	0
872	107.2	0
873	107.3	0
874	107.4	0
875	107.5	0
876	107.6	0
877	107.7	0
878	107.8	0
879	107.9	1
880	108	1
881	108.1	0
882	108.2	0
883	108.3	0
884	108.4	0
885	108.5	0
886	108.6	0
887	108.7	1
888	108.8	1
889	108.9	1
890	109	1
891	109.1	1
892	109.2	1
893	109.3	2
894	109.4	2
895	109.5	2
896	109.6	2
897	109.7	1
898	109.8	2
899	109.9	1
900	110	1
901	110.1	2
902	110.2	1
903	110.3	2
904	110.4	2
905	110.5	1
906	110.6	1
907	110.7	1
908	110.8	2
909	110.9	1
910	111	1
911	111.1	0
912	111.2	1
913	111.3	1
914	111.4	1
915	111.5	1
916	111.6	0
917	111.7	0
918	111.8	1
919	111.9	1
920	112	0
921	112.1	0
922	112.2	0
923	112.3	0
924	112.4	1
925	112.5	0
926	112.6	0
927	112.7	0
928	112.8	0
929	112.9	0
930	113	0
931	113.1	0
932	113.2	0
933	113.3	0
934	113.4	0
935	113.5	0
936	113.6	0
937	113.7	0
938	113.8	0
939	113.9	0
940	114	0
941	114.1	0
942	114.2	0
943	114.3	3
944	114.4	10
945	114.5	13
946	114.6	10
947	114.7	2
948	114.8	0
949	114.9	0
950	115	0
951	115.1	1
952	115.2	2
953	115.3	1
954	115.4	0
955	115.5	0
956	115.6	0
957	115.7	0
958	115.8	0
959	115.9	0
960	116	0
961	116.1	0
962	116.2	0
963	116.3	1
964	116.4	0
965	116.5	0
966	116.6	0
967	116.7	1
968	116.8	1
969	116.9	1
970	117	1
971	117.1	1
972	117.2	1
973	117.3	1
974	117.4	1
975	117.5	2
976	117.6	2
977	117.7	2
978	117.8	1
979	117.9	1
980	118	1
981	118.1	1
982	118.2	2
983	118.3	2
984	118.4	1
985	118.5	1
986	118.6	1
987	118.7	1
988	118.8	1
989	118.9	1
990	119	1
991	119.1	1
992	119.2	1
993	119.3	1
994	119.4	1
995	119.5	1
996	119.6	0
997	119.7	1
998	119.8	1
999	119.9	1
1000	120	0
1001	120.1	0
1002	120.2	0
1003	120.3	0
1004	120.4	0
1005	120.5	0
1006	120.6	0
1007	120.7	0
1008	120.8	0
1009	120.9	0
1010	121	0
1011	121.1	0
1012	121.2	0
1013	121.3	0
1014	121.4	0
1015	121.5	0
1016	121.6	0
1017	121.7	0
1018	121.8	0
1019	121.9	0
1020	122	0
1021	122.1	1
1022	122.2	1
1023	122.3	1
1024	122.4	0
1025	122.5	0
1026	122.6	0
1027	122.7	0
1028	122.8	0
1029	122.9	0
1030	123	0
1031	123.1	0
1032	123.2	0
1033	123.3	0
1034	123.4	0
1035	123.5	0
1036	123.6	0
1037	123.7	0
1038	123.8	0
1039	123.9	0
1040	124	0
1041	124.1	0
1042	124.2	0
1043	124.3	0
1044	124.4	0
1045	124.5	0
1046	124.6	0
1047	124.7	0
1048	124.8	0
1049	124.9	0
1050	125	1
1051	125.1	1
1052	125.2	2
1053	125.3	1
1054	125.4	1
1055	125.5	1
1056	125.6	1
1057	125.7	1
1058	125.8	1
1059	125.9	1
1060	126	1
1061	126.1	1
1062	126.2	1
1063	126.3	1
1064	126.4	1
1065	126.5	1
1066	126.6	1
1067	126.7	2
1068	126.8	2
1069	126.9	1
1070	127	1
1071	127.1	1
1072	127.2	1
1073	127.3	1
1074	127.4	1
1075	127.5	0
1076	127.6	0
1077	127.7	0
1078	127.8	0
1079	127.9	0
1080	128	0
1081	128.1	0
1082	128.2	0
1083	128.3	0
1084	128.4	0
1085	128.5	0
1086	128.6	0
1087	128.7	0
1088	128.8	0
1089	128.9	0
1090	129	0
1091	129.1	0
1092	129.2	0
1093	129.3	0
1094	129.4	0
1095	129.5	0
1096	129.6	0
1097	129.7	0
1098	129.8	0
1099	129.9	0
1100	130	0
1101	130.1	0
1102	130.2	0
1103	130.3	0
1104	130.4	0
1105	130.5	0
1106	130.6	0
1107	130.7	0
1108	130.8	0
1109	130.9	0
1110	131	0
1111	131.1	0
1112	131.2	0
1113	131.3	0
1114	131.4	0
1115	131.5	0
1116	131.6	0
1117	131.7	1
1118	131.8	1
1119	131.9	0
1120	132	0
1121	132.1	0
1122	132.2	0
1123	132.3	0
1124	132.4	0
1125	132.5	1
1126	132.6	1
1127	132.7	1
1128	132.8	1
1129	132.9	0
1130	133	0
1131	133.1	0
1132	133.2	1
1133	133.3	1
1134	133.4	1
1135	133.5	1
1136	133.6	1
1137	133.7	0
1138	133.8	0
1139	133.9	1
1140	134	1
1141	134.1	1
1142	134.2	0
1143	134.3	0
1144	134.4	0
1145	134.5	0
1146	134.6	0
1147	134.7	0
1148	134.8	1
1149	134.9	1
1150	135	1
1151	135.1	1
1152	135.2	0
1153	135.3	0
1154	135.4	0
1155	135.5	1
1156	135.6	0
1157	135.7	0
1158	135.8	0
1159	135.9	0
1160	136	0
1161	136.1	0
1162	136.2	0
1163	136.3	0
1164	136.4	0
1165	136.5	0
1166	136.6	0
1167	136.7	0
1168	136.8	0
1169	136.9	0
1170	137	0
1171	137.1	0
1172	137.2	0
1173	137.3	0
1174	137.4	0
1175	137.5	0
1176	137.6	0
1177	137.7	0
1178	137.8	0
1179	137.9	0
1180	138	0
1181	138.1	0
1182	138.2	0
1183	138.3	0
1184	138.4	0
1185	138.5	0
1186	138.6	0
1187	138.7	0
1188	138.8	0
1189	138.9	0
1190	139	0
1191	139.1	0
1192	139.2	0
1193	139.3	0
1194	139.4	1
1195	139.5	1
1196	139.6	1
1197	139.7	0
1198	139.8	0
1199	139.9	1
1200	140	1
1201	140.1	2
1202	140.2	1
1203	140.3	1
1204	140.4	1
1205	140.5	1
1206	140.6	1
1207	140.7	0
1208	140.8	0
1209	140.9	0
1210	141	1
1211	141.1	1
1212	141.2	1
1213	141.3	1
1214	141.4	1
1215	141.5	1
1216	141.6	1
1217	141.7	1
1218	141.8	1
1219	141.9	1
1220	142	1
1221	142.1	0
1222	142.2	0
1223	142.3	0
1224	142.4	1
1225	142.5	1
1226	142.6	1
1227	142.7	1
1228	142.8	1
1229	142.9	1
1230	143	1
1231	143.1	0
1232	143.2	0
1233	143.3	0
1234	143.4	1
1235	143.5	1
1236	143.6	1
1237	143.7	0
1238	143.8	0
1239	143.9	0
1240	144	0
1241	144.1	0
1242	144.2	0
1243	144.3	0
1244	144.4	0
1245	144.5	0
1246	144.6	0
1247	144.7	0
1248	144.8	0
1249	144.9	0
1250	145	0
1251	145.1	0
1252	145.2	0
1253	145.3	0
1254	145.4	0
1255	145.5	0
1256	145.6	0
1257	145.7	0
1258	145.8	0
1259	145.9	0
1260	146	0
1261	146.1	0
1262	146.2	0
1263	146.3	0
1264	146.4	0
1265	146.5	0
1266	146.6	0
1267	146.7	0
1268	146.8	0
1269	146.9	0
1270	147	0
1271	147.1	0
1272	147.2	0
1273	147.3	0
1274	147.4	0
1275	147.5	0
1276	147.6	1
1277	147.7	1
1278	147.8	0
1279	147.9	0
1280	148	0
1281	148.1	1
1282	148.2	1
1283	148.3	1
1284	148.4	1
1285	148.5	1
1286	148.6	1
1287	148.7	1
1288	148.8	0
1289	148.9	0
1290	149	0
1291	149.1	1
1292	149.2	1
1293	149.3	1
1294	149.4	1
1295	149.5	1
1296	149.6	1
1297	149.7	2
1298	149.8	2
1299	149.9	2
1300	150	1
1301	150.1	1
1302	150.2	0
1303	150.3	0
1304	150.4	1
1305	150.5	1
1306	150.6	1
1307	150.7	1
1308	150.8	1
1309	150.9	1
1310	151	1
1311	151.1	0
1312	151.2	0
1313	151.3	0
1314	151.4	1
1315	151.5	1
1316	151.6	1
1317	151.7	0
1318	151.8	0
1319	151.9	0
1320	152	0
1321	152.1	0
1322	152.2	0
1323	152.3	0
1324	152.4	0
1325	152.5	0
1326	152.6	0
1327	152.7	0
1328	152.8	0
1329	152.9	1
1330	153	0
1331	153.1	0
1332	153.2	0
1333	153.3	0
1334	153.4	0
1335	153.5	0
1336	153.6	0
1337	153.7	0
1338	153.8	0
1339	153.9	0
1340	154	0
1341	154.1	0
1342	154.2	0
1343	154.3	0
1344	154.4	0
1345	154.5	0
1346	154.6	0
1347	154.7	0
1348	154.8	0
1349	154.9	0
1350	155	0
1351	155.1	0
1352	155.2	0
1353	155.3	0
1354	155.4	1
1355	155.5	1
1356	155.6	1
1357	155.7	1
1358	155.8	1
1359	155.9	1
1360	156	1
1361	156.1	0
1362	156.2	1
1363	156.3	1
1364	156.4	1
1365	156.5	1
1366	156.6	1
1367	156.7	1
1368	156.8	1
1369	156.9	0
1370	157	0
1371	157.1	1
1372	157.2	1
1373	157.3	2
1374	157.4	1
1375	157.5	1
1376	157.6	2
1377	157.7	2
1378	157.8	2
1379	157.9	1
1380	158	1
1381	158.1	1
1382	158.2	1
1383	158.3	1
1384	158.4	0
1385	158.5	1
1386	158.6	1
1387	158.7	1
1388	158.8	1
1389	158.9	1
1390	159	1
1391	159.1	1
1392	159.2	0
1393	159.3	0
1394	159.4	0
1395	159.5	1
1396	159.6	1
1397	159.7	0
1398	159.8	0
1399	159.9	0
1400	160	0
1401	160.1	0
1402	160.2	1
1403	160.3	1
1404	160.4	1
1405	160.5	1
1406	160.6	1
1407	160.7	0
1408	160.8	0
1409	160.9	0
1410	161	0
1411	161.1	0
1412	161.2	0
1413	161.3	0
1414	161.4	0
1415	161.5	0
1416	161.6	0
1417	161.7	0
1418	161.8	0
1419	161.9	0
1420	162	0
1421	162.1	0
1422	162.2	0
1423	162.3	0
1424	162.4	0
1425	162.5	0
1426	162.6	0
1427	162.7	0
1428	162.8	0
1429	162.9	0
1430	163	0
1431	163.1	0
1432	163.2	0
1433	163.3	0
1434	163.4	0
1435	163.5	0
1436	163.6	0
1437	163.7	1
1438	163.8	1
1439	163.9	1
1440	164	0
1441	164.1	0
1442	164.2	1
1443	164.3	1
1444	164.4	1
1445	164.5	1
1446	164.6	0
1447	164.7	0
1448	164.8	1
1449	164.9	0
1450	165	1
1451	165.1	1
1452	165.2	1
1453	165.3	1
1454	165.4	1
1455	165.5	2
1456	165.6	2
1457	165.7	2
1458	165.8	1
1459	165.9	1
1460	166	1
1461	166.1	1
1462	166.2	1
1463	166.3	1
1464	166.4	2
1465	166.5	1
1466	166.6	1
1467	166.7	1
1468	166.8	1
1469	166.9	1
1470	167	0
1471	167.1	0
1472	167.2	0
1473	167.3	1
1474	167.4	1
1475	167.5	1
1476	167.6	1
1477	167.7	0
1478	167.8	0
1479	167.9	0
1480	168	0
1481	168.1	0
1482	168.2	0
1483	168.3	0
1484	168.4	0
1485	168.5	0
1486	168.6	0
1487	168.7	0
1488	168.8	0
1489	168.9	0
1490	169	0
1491	169.1	0
1492	169.2	0
1493	169.3	0
1494	169.4	0
1495	169.5	0
1496	169.6	0
1497	169.7	0
1498	169.8	0
1499	169.9	0
1500	170	0
1501	170.1	0
1502	170.2	1
1503	170.3	1
1504	170.4	0
1505	170.5	0
1506	170.6	0
1507	170.7	0
1508	170.8	0
1509	170.9	0
1510	171	1
1511	171.1	0
1512	171.2	0
1513	171.3	0
1514	171.4	0
1515	171.5	1
1516	171.6	1
1517	171.7	1
1518	171.8	1
1519	171.9	0
1520	172	0
1521	172.1	1
1522	172.2	2
1523	172.3	2
1524	172.4	1
1525	172.5	0
1526	172.6	0
1527	172.7	0
1528	172.8	1
1529	172.9	1
1530	173	0
1531	173.1	0
1532	173.2	1
1533	173.3	2
1534	173.4	2
1535	173.5	2
1536	173.6	1
1537	173.7	1
1538	173.8	2
1539	173.9	2
1540	174	1
1541	174.1	1
1542	174.2	0
1543	174.3	0
1544	174.4	0
1545	174.5	1
1546	174.6	1
1547	174.7	2
1548	174.8	1
1549	174.9	1
1550	175	0
1551	175.1	0
1552	175.2	1
1553	175.3	1
1554	175.4	1
1555	175.5	1
1556	175.6	0
1557	175.7	0
1558	175.8	0
1559	175.9	0
1560	176	0
1561	176.1	0
1562	176.2	0
1563	176.3	0
1564	176.4	0
1565	176.5	0
1566	176.6	0
1567	176.7	0
1568	176.8	0
1569	176.9	0
1570	177	0
1571	177.1	0
1572	177.2	0
1573	177.3	0
1574	177.4	0
1575	177.5	0
1576	177.6	0
1577	177.7	0
1578	177.8	0
1579	177.9	0
1580	178	0
1581	178.1	0
1582	178.2	0
1583	178.3	0
1584	178.4	0
1585	178.5	0
1586	178.6	0
1587	178.7	0
1588	178.8	0
1589	178.9	1
1590	179	0
1591	179.1	0
1592	179.2	0
1593	179.3	0
1594	179.4	0
1595	179.5	1
1596	179.6	1
1597	179.7	1
1598	179.8	1
1599	179.9	0
1600	180	0
1601	180.1	0
1602	180.2	0
1603	180.3	0
1604	180.4	0
1605	180.5	0
1606	180.6	0
1607	180.7	0
1608	180.8	0
1609	180.9	0
1610	181	0
1611	181.1	0
1612	181.2	1
1613	181.3	2
1614	181.4	2
1615	181.5	2
1616	181.6	1
1617	181.7	1
1618	181.8	1
1619	181.9	1
1620	182	1
1621	182.1	1
1622	182.2	1
1623	182.3	0
1624	182.4	0
1625	182.5	0
1626	182.6	1
1627	182.7	1
1628	182.8	1
1629	182.9	0
1630	183	0
1631	183.1	1
1632	183.2	1
1633	183.3	1
1634	183.4	1
1635	183.5	0
1636	183.6	0
1637	183.7	0
1638	183.8	0
1639	183.9	0
1640	184	0
1641	184.1	0
1642	184.2	1
1643	184.3	1
1644	184.4	0
1645	184.5	0
1646	184.6	0
1647	184.7	0
1648	184.8	0
1649	184.9	0
1650	185	0
1651	185.1	0
1652	185.2	0
1653	185.3	0
1654	185.4	0
1655	185.5	0
1656	185.6	0
1657	185.7	0
1658	185.8	0
1659	185.9	0
1660	186	0
1661	186.1	0
1662	186.2	0
1663	186.3	0
1664	186.4	0
1665	186.5	0
1666	186.6	0
1667	186.7	0
1668	186.8	0
1669	186.9	0
1670	187	0
1671	187.1	0
1672	187.2	0
1673	187.3	1
1674	187.4	1
1675	187.5	1
1676	187.6	0
1677	187.7	0
1678	187.8	0
1679	187.9	1
1680	188	1
1681	188.1	2
1682	188.2	1
1683	188.3	1
1684	188.4	0
1685	188.5	0
1686	188.6	0
1687	188.7	0
1688	188.8	0
1689	188.9	1
1690	189	1
1691	189.1	1
1692	189.2	1
1693	189.3	0
1694	189.4	1
1695	189.5	2
1696	189.6	2
1697	189.7	1
1698	189.8	1
1699	189.9	1
1700	190	1
1701	190.1	1
1702	190.2	0
1703	190.3	0
1704	190.4	0
1705	190.5	0
1706	190.6	0
1707	190.7	0
1708	190.8	0
1709	190.9	0
1710	191	1
1711	191.1	0
1712	191.2	0
1713	191.3	0
1714	191.4	1
1715	191.5	1
1716	191.6	0
1717	191.7	0
1718	191.8	0
1719	191.9	0
1720	192	0
1721	192.1	0
1722	192.2	0
1723	192.3	0
1724	192.4	0
1725	192.5	0
1726	192.6	0
1727	192.7	0
1728	192.8	0
1729	192.9	0
1730	193	0
1731	193.1	0
1732	193.2	0
1733	193.3	0
1734	193.4	0
1735	193.5	0
1736	193.6	0
1737	193.7	0
1738	193.8	0
1739	193.9	0
1740	194	0
1741	194.1	0
1742	194.2	0
1743	194.3	0
1744	194.4	0
1745	194.5	0
1746	194.6	0
1747	194.7	0
1748	194.8	0
1749	194.9	0
1750	195	0
1751	195.1	0
1752	195.2	0
1753	195.3	0
1754	195.4	0
1755	195.5	0
1756	195.6	1
1757	195.7	1
1758	195.8	1
1759	195.9	1
1760	196	1
1761	196.1	1
1762	196.2	0
1763	196.3	0
1764	196.4	0
1765	196.5	0
1766	196.6	1
1767	196.7	1
1768	196.8	2
1769	196.9	2
1770	197	2
1771	197.1	2
1772	197.2	1
1773	197.3	1
1774	197.4	1
1775	197.5	1
1776	197.6	1
1777	197.7	1
1778	197.8	0
1779	197.9	0
1780	198	1
1781	198.1	2
1782	198.2	1
1783	198.3	1
1784	198.4	1
1785	198.5	1
1786	198.6	1
1787	198.7	1
1788	198.8	0
1789	198.9	0
1790	199	0
1791	199.1	0
1792	199.2	0
1793	199.3	0
1794	199.4	0
1795	199.5	0
1796	199.6	0
1797	199.7	0
1798	199.8	0
1799	199.9	0
1800	200	0
1801	200.1	0
1802	200.2	0
1803	200.3	0
1804	200.4	0
1805	200.5	0
1806	200.6	0
1807	200.7	0
1808	200.8	0
1809	200.9	0
1810	201	0
1811	201.1	0
1812	201.2	0
1813	201.3	0
1814	201.4	0
1815	201.5	0
1816	201.6	0
1817	201.7	0
1818	201.8	0
1819	201.9	0
1820	202	0
1821	202.1	0
1822	202.2	0
1823	202.3	0
1824	202.4	0
1825	202.5	0
1826	202.6	0
1827	202.7	0
1828	202.8	0
1829	202.9	0
1830	203	0
1831	203.1	0
1832	203.2	0
1833	203.3	0
1834	203.4	0
1835	203.5	0
1836	203.6	1
1837	203.7	1
1838	203.8	1
1839	203.9	1
1840	204	1
1841	204.1	1
1842	204.2	2
1843	204.3	2
1844	204.4	2
1845	204.5	1
1846	204.6	1
1847	204.7	1
1848	204.8	0
1849	204.9	0
1850	205	0
1851	205.1	1
1852	205.2	2
1853	205.3	2
1854	205.4	2
1855	205.5	1
1856	205.6	0
1857	205.7	0
1858	205.8	0
1859	205.9	1
1860	206	1
1861	206.1	1
1862	206.2	1
1863	206.3	1
1864	206.4	0
1865	206.5	0
1866	206.6	1
1867	206.7	1
1868	206.8	1
1869	206.9	1
1870	207	1
1871	207.1	1
1872	207.2	1
1873	207.3	1
1874	207.4	1
1875	207.5	0
1876	207.6	0
1877	207.7	0
1878	207.8	0
1879	207.9	0
1880	208	0
1881	208.1	0
1882	208.2	0
1883	208.3	0
1884	208.4	0
1885	208.5	0
1886	208.6	0
1887	208.7	0
1888	208.8	0
1889	208.9	0
1890	209	0
1891	209.1	0
1892	209.2	0
1893	209.3	0
1894	209.4	0
1895	209.5	0
1896	209.6	0
1897	209.7	0
1898	209.8	0
1899	209.9	0
1900	210	0
1901	210.1	0
1902	210.2	0
1903	210.3	0
1904	210.4	0
1905	210.5	0
1906	210.6	0
1907	210.7	0
1908	210.8	0
1909	210.9	0
1910	211	0
1911	211.1	0
1912	211.2	0
1913	211.3	1
1914	211.4	1
1915	211.5	1
1916	211.6	1
1917	211.7	2
1918	211.8	2
1919	211.9	1
1920	212	0
1921	212.1	0
1922	212.2	0
1923	212.3	0
1924	212.4	0
1925	212.5	0
1926	212.6	0
1927	212.7	1
1928	212.8	2
1929	212.9	2
1930	213	1
1931	213.1	1
1932	213.2	1
1933	213.3	1
1934	213.4	2
1935	213.5	2
1936	213.6	1
1937	213.7	2
1938	213.8	1
1939	213.9	1
1940	214	1
1941	214.1	1
1942	214.2	1
1943	214.3	1
1944	214.4	1
1945	214.5	1
1946	214.6	1
1947	214.7	1
1948	214.8	0
1949	214.9	1
1950	215	1
1951	215.1	1
1952	215.2	1
1953	215.3	1
1954	215.4	1
1955	215.5	0
1956	215.6	0
1957	215.7	0
1958	215.8	0
1959	215.9	0
1960	216	0
1961	216.1	0
1962	216.2	0
1963	216.3	0
1964	216.4	0
1965	216.5	0
1966	216.6	0
1967	216.7	0
1968	216.8	0
1969	216.9	0
1970	217	0
1971	217.1	0
1972	217.2	0
1973	217.3	0
1974	217.4	0
1975	217.5	0
1976	217.6	0
1977	217.7	0
1978	217.8	0
1979	217.9	0
1980	218	0
1981	218.1	1
1982	218.2	1
1983	218.3	0
1984	218.4	0
1985	218.5	0
1986	218.6	0
1987	218.7	0
1988	218.8	0
1989	218.9	0
1990	219	0
1991	219.1	0
1992	219.2	0
1993	219.3	0
1994	219.4	0
1995	219.5	1
1996	219.6	2
1997	219.7	1
[truncated: 4,803 more rows]
